# Supplementary material for: Investigating the Impact of Whole-Genome Duplication on Transposable Element Evolution in Teleost Fishes
Source: Genome Biol Evol. 2024 Dec 23;17(1):evae272. doi: 10.1093/gbe/evae272 (PMC11785729; doi:10.1093/gbe/evae272)
Supplement: evae272_Supplementary_Data [file evae272_supplementary_data.zip]

Archive with 2 entries (2 files):
- Nov2024-Bichir genome announcement Supplementary_RM_GBE-revised.docx
- Table S7.pdf
